# Supplementary material for: Characterization of three-dimensional cancer cell migration in mixed collagen-Matrigel scaffolds using microfluidics and image analysis
Source: PLoS One. 2017 Feb 6;12(2):e0171417. doi: 10.1371/journal.pone.0171417 (PMC5293277; doi:10.1371/journal.pone.0171417)
Supplement: S1 Software — A Matlab (Windows x64) executable version of the segmentation coded is provided in S1 Software along with a help file and the necessary DLL libraries. (ZIP) [file pone.0171417.s017.zip]

Archive with 38 entries (35 files):
- SegmentaciA╠â┬│n/
- SegmentaciA╠â┬│n/cbia.lib.blas.dyn.dbg.x64.10.dll
- __MACOSX/
- __MACOSX/SegmentaciA╠â┬│n/
- __MACOSX/SegmentaciA╠â┬│n/._cbia.lib.blas.dyn.dbg.x64.10.dll
- SegmentaciA╠â┬│n/cbia.lib.i3dalgo.dyn.dbg.x64.11.dll
- __MACOSX/SegmentaciA╠â┬│n/._cbia.lib.i3dalgo.dyn.dbg.x64.11.dll
- SegmentaciA╠â┬│n/cbia.lib.i3dcore.dyn.dbg.x64.11.dll
- __MACOSX/SegmentaciA╠â┬│n/._cbia.lib.i3dcore.dyn.dbg.x64.11.dll
- SegmentaciA╠â┬│n/cbia.lib.jpeg.dyn.dbg.x64.10.dll
- __MACOSX/SegmentaciA╠â┬│n/._cbia.lib.jpeg.dyn.dbg.x64.10.dll
- SegmentaciA╠â┬│n/cbia.lib.lapack.dyn.dbg.x64.10.dll
- __MACOSX/SegmentaciA╠â┬│n/._cbia.lib.lapack.dyn.dbg.x64.10.dll
- SegmentaciA╠â┬│n/cf.dll
- __MACOSX/SegmentaciA╠â┬│n/._cf.dll
- SegmentaciA╠â┬│n/cf_gc_tracking.mexw64
- __MACOSX/SegmentaciA╠â┬│n/._cf_gc_tracking.mexw64
- SegmentaciA╠â┬│n/cf_gc_tracking.txt
- __MACOSX/SegmentaciA╠â┬│n/._cf_gc_tracking.txt
- SegmentaciA╠â┬│n/Gcd.dll
- __MACOSX/SegmentaciA╠â┬│n/._Gcd.dll
- SegmentaciA╠â┬│n/IEShims.dll
- __MACOSX/SegmentaciA╠â┬│n/._IEShims.dll
- SegmentaciA╠â┬│n/libifcoremdd.dll
- __MACOSX/SegmentaciA╠â┬│n/._libifcoremdd.dll
- SegmentaciA╠â┬│n/libmmdd.dll
- __MACOSX/SegmentaciA╠â┬│n/._libmmdd.dll
- SegmentaciA╠â┬│n/msvcp110d.dll
- __MACOSX/SegmentaciA╠â┬│n/._msvcp110d.dll
- SegmentaciA╠â┬│n/msvcp120d.dll
- __MACOSX/SegmentaciA╠â┬│n/._msvcp120d.dll
- SegmentaciA╠â┬│n/msvcr100d.dll
- __MACOSX/SegmentaciA╠â┬│n/._msvcr100d.dll
- SegmentaciA╠â┬│n/msvcr110d.dll
- __MACOSX/SegmentaciA╠â┬│n/._msvcr110d.dll
- SegmentaciA╠â┬│n/msvcr120d.dll
- __MACOSX/SegmentaciA╠â┬│n/._msvcr120d.dll
- __MACOSX/._SegmentaciA╠â┬│n
