# Supplementary material for: Characterization of three-dimensional cancer cell migration in mixed collagen-Matrigel scaffolds using microfluidics and image analysis
Source: PLoS One. 2017 Feb 6;12(2):e0171417. doi: 10.1371/journal.pone.0171417 (PMC5293277; doi:10.1371/journal.pone.0171417)
Supplement: S1 Software — A Matlab (Windows x64) executable version of the segmentation coded is provided in S1 Software along with a help file and the necessary DLL libraries. (ZIP) [file pone.0171417.s017.zip › SegmentaciA╠â┬│n/cf_gc_tracking.txt]

cf_gc_tracking - Tracking by model evolution routine based on the minimization of the Chan-Vese model using the graph cut framework


SYNOPSIS:
----------------------
cf_gc_tracking.exe in_folder out_folder num_slices num_frames curv_weight fg_weight bg_weight max_iter min_size overlap


DESCRIPTION:
----------------------
This function provides a tracking by model evolution routine based on the minimization of the Chan-Vese model using the graph cut framework.
The routine, integrated with a topological prior based on the object indication function, is capable of tracking touching and dividing objects, 
capturing new objects entering the field of view, and dealing with overlapping objects.

Every frame of an input sequence must be saved as a multi-page TIFF file (16-bit grayscale image) with properly defined voxel size and the following 
naming convention: t00.tif,...,tNN.tif where NN+1 is the number of frames of the input sequence. The tracking results are saved in the same manner.

The parameters 'curv_weight', 'fg_weight', and 'bg_weight' determine the weights of the curvature and fidelity terms of the Chan-Vese model. 
The parameter 'num_iter' specifies the maximal number of iterations to be performed when a convergence criterion, no change in the mean intensity 
levels in two successive iterations, is not met. Note that the routine is fully automatic. It is initialized using a coarse segmentation provided 
by the Gibou-Fedkiw algorithm that minimizes the Chan-Vese model without the regularization term (i.e., the parameter 'curv_weight' is considered to 
be zero). Objects smaller than 'min_size' are not tracked. The parameter 'overlap' specifies the maximum diameter of an overlap region between different
cells in successive frames.

Parameters: in_folder - Folder containing an input image data.

            out_folder - Folder into which results are saved.

            num_slices - Number of slices of each frame.

            num_frames - Number of frames of the analyzed sequence.

            curv_weight - Weight of the curvature term of the Chan-Vese model.

            fg_weigth - Weight of the foreground fidelity term of the Chan-Vese model.

            bg_mean - Weight of the background fidelity term of the Chan-Vese model.

            max_iter - The maximum number of iterations to be performed when the convergence criterion, no change in the mean intensity 
                       levels in two successive iterations, is not met.

            min_size - The minimum size of objects to be tracked.

            overlap - The diameter of the overlap (the same spatial position occupied by different objects in two successive frames).


REFERENCES:
----------------------
M. Maska, O. Danek, S. Garasa, A. Rouzaut, A. Munoz-Barrutia, and C. Ortiz-de-Solorzano. 
Segmentation and shape tracking of whole fluorescent cells based on the Chan-Vese Model. 
IEEE Transactions on Medical Imaging, 2013.


AUTHOR: 
----------------------
Martin Maska <martin.maska@gmail.com>, 2012
Center for Applied Medical Research (CIMA)
Avda. Pio XII 55, E-31008 Pamplona, Spain
